# Supplementary material for: Preparation of Novel Organic Polymer Semiconductor and Its Properties in Transistors through Collaborative Theoretical and Experimental Approaches
Source: Polymers (Basel). 2023 Nov 16;15(22):4421. doi: 10.3390/polym15224421 (PMC10674425; doi:10.3390/polym15224421)
Supplement: Supplementary file 1 [file polymers-15-04421-s001.zip]

Archive with 1 entries (1 files):
- polymers-2719950-supplementary.pdf
